# Supplementary material for: Bis(1-methyl-1-phenyl­ethyl) peroxide
Source: Acta Crystallogr Sect E Struct Rep Online. 2008 Oct 18;64(Pt 11):o2128. doi: 10.1107/S1600536808033412 (PMC2959628; doi:10.1107/S1600536808033412)
Supplement: Supplementary file 1 [file e-64-o2128-sup1.cif]

##############################################################################
###                                                                        ###
###        Electronic paper (Acta Crystallographica Section E)             ###
###                                                                        ###
##############################################################################
#                                                                            #
# This CIF contains the data in a paper accepted for publication in Acta     #
# Crystallographica Section E. It conforms to the requirements of Notes      #
# for Authors for Section E, and has been peer reviewed under the auspices   #
# of the IUCr Commission on Journals.                                        #
#                                                                            #
# Full details of the Crystallographic Information File format               #
# are given in the paper "The Crystallographic Information File (CIF):       #
# a New Standard Archive File for Crystallography" by S. R. Hall, F. H.      #
# Allen and I. D. Brown [Acta Cryst. (1991), A47, 655-685].                  #
#                                                                            #
# The current version of the core CIF dictionary is obtainable from          #
# ftp://ftp.iucr.org/pub/cif_core.dic. The current version number is 2.4.    #
#                                                                            #
# Software is freely available for graphical display of the structure(s) in  #
# this CIF.  For information consult the CIF home page http://www.iucr.org/  #
# cif/home.html                                                              #
#                                                                            #
# This file may be used for bona fide research purposes within the           #
# scientific community so long as proper attribution is given to the journal # 
# article from which it was obtained.                                        #
#                                                                            #
##############################################################################
                                             
data_global
_audit_creation_method     SHELXL-97
_journal_date_recd_electronic     2008-09-23
_journal_date_accepted     2008-10-14
_journal_name_full     'Acta Crystallographica, Section E'
_journal_year     2008
_journal_volume     64
_journal_issue     11
_journal_page_first     o2128
_journal_page_last     o2128
_journal_paper_category     QO
_journal_coeditor_code     IS2340
_publ_contact_author_name     'Dr Qiuxiang Yin'
_publ_contact_author_address
;
School of Chemical Engineering and Technology
  Tianjin University
  Tianjin 300072
  People's Republic of China
;
_publ_contact_author_email     suweiyi222@yahoo.com.cn
_publ_contact_author_fax     '86-022-27374971'
_publ_contact_author_phone     '86-022-27408483'
_publ_section_title
;
Bis(1-methyl-1-phenylethyl) peroxide
;
loop_
    _publ_author_name
    _publ_author_address
    'Su, Wei-Yi'
;
School of Chemical Engineering and Technology
Tianjin University
Tianjin 300072
People's Republic of China
;
    'Hou, Guang-Yang'
;
School of Chemical Engineering and Technology
Tianjin University
Tianjin 300072
People's Republic of China
;
    'Yin, Qiu-Xiang'
;
School of Chemical Engineering and Technology
Tianjin University
Tianjin 300072
People's Republic of China
;
    'Zhou, Lina'
;
School of Chemical Engineering and Technology
Tianjin University
Tianjin 300072
People's Republic of China
;
data_I
_audit_creation_method     SHELXL-97
_chemical_name_systematic
;
Bis(1-methyl-1-phenylethyl) peroxide
;
_chemical_name_common     'dicumyl peroxide'
_chemical_formula_moiety     'C18 H22 O2'
_chemical_formula_sum     'C18 H22 O2'
_chemical_formula_iupac     'C18 H22 O2'
_chemical_formula_weight     270.36
_chemical_melting_point     315.15
_symmetry_cell_setting     orthorhombic
_symmetry_space_group_name_H-M     'P b c a'
_symmetry_space_group_name_Hall     '-P 2ac 2ab'
loop_
    _symmetry_equiv_pos_as_xyz
    'x, y, z'
    '-x+1/2, -y, z+1/2'
    '-x, y+1/2, -z+1/2'
    'x+1/2, -y+1/2, -z'
    '-x, -y, -z'
    'x-1/2, y, -z-1/2'
    'x, -y-1/2, z-1/2'
    '-x-1/2, y-1/2, z'
_cell_length_a     10.040(2)
_cell_length_b     7.4774(15)
_cell_length_c     21.016(4)
_cell_angle_alpha     90.00
_cell_angle_beta     90.00
_cell_angle_gamma     90.00
_cell_volume     1577.7(5)
_cell_formula_units_Z     4
_cell_measurement_reflns_used     8972
_cell_measurement_theta_min     3.53
_cell_measurement_theta_max     27.55
_cell_measurement_temperature     293(2)
_exptl_crystal_description     plate
_exptl_crystal_colour     colorless
_exptl_crystal_size_max     0.25
_exptl_crystal_size_mid     0.20
_exptl_crystal_size_min     0.15
_exptl_crystal_density_diffrn     1.138
_exptl_crystal_density_meas     ?
_exptl_crystal_density_method     'not measured'
_exptl_crystal_F_000     584
_exptl_absorpt_coefficient_mu     0.072
_exptl_absorpt_correction_type     multi-scan
_exptl_absorpt_process_details     '(<i>ABSCOR</i>; Higashi, 1995)'
_exptl_absorpt_correction_T_min     0.9821
_exptl_absorpt_correction_T_max     0.9892
_exptl_special_details
;
;
_diffrn_radiation_type     MoK\a
_diffrn_radiation_wavelength     0.71073
_diffrn_radiation_monochromator     graphite
_diffrn_measurement_device_type     'Rigaku R-AXIS RAPID IP area-detector'
_diffrn_measurement_method     oscillation
_diffrn_detector_area_resol_mean     ?
_diffrn_reflns_number     11957
_diffrn_reflns_av_R_equivalents     0.0767
_diffrn_reflns_av_sigmaI/netI     0.0667
_diffrn_reflns_theta_min     3.53
_diffrn_reflns_theta_max     25.49
_diffrn_reflns_theta_full     25.49
_diffrn_measured_fraction_theta_max     0.999
_diffrn_measured_fraction_theta_full     0.999
_diffrn_reflns_limit_h_min     -12
_diffrn_reflns_limit_h_max     10
_diffrn_reflns_limit_k_min     -9
_diffrn_reflns_limit_k_max     9
_diffrn_reflns_limit_l_min     -25
_diffrn_reflns_limit_l_max     25
_diffrn_standards_number     ?
_diffrn_standards_interval_count     ?
_diffrn_standards_interval_time     ?
_diffrn_standards_decay_%     ?
_refine_special_details
;
Refinement of <i>F</i>^2^ against ALL reflections. The weighted <i>R</i>-factor
<i>wR</i> and goodness of fit <i>S</i> are based on <i>F</i>^2^, conventional
<i>R</i>-factors <i>R</i> are based on <i>F</i>, with <i>F</i> set to zero for
negative <i>F</i>^2^. The threshold expression of <i>F</i>^2^ >
\s(<i>F</i>^2^) is used only for calculating <i>R</i>-factors(gt) <i>etc</i>.
and is not relevant to the choice of reflections for refinement.
<i>R</i>-factors based on <i>F</i>^2^ are statistically about twice as large
as those based on <i>F</i>, and <i>R</i>- factors based on ALL data will be
even larger.
;
_reflns_number_total     1464
_reflns_number_gt     1232
_reflns_threshold_expression     I>2\s(I)
_refine_ls_structure_factor_coef     Fsqd
_refine_ls_matrix_type     full
_refine_ls_R_factor_all     0.0520
_refine_ls_R_factor_gt     0.0433
_refine_ls_wR_factor_gt     0.1048
_refine_ls_wR_factor_ref     0.1096
_refine_ls_goodness_of_fit_ref     1.053
_refine_ls_restrained_S_all     1.053
_refine_ls_number_reflns     1464
_refine_ls_number_parameters     92
_refine_ls_number_restraints     0
_refine_ls_hydrogen_treatment     constr
_refine_ls_weighting_scheme     calc
_refine_ls_weighting_details
         'calc w=1/[\s^2^(Fo^2^)+(0.0556P)^2^+0.2734P] where P=(Fo^2^+2Fc^2^)/3'
_atom_sites_solution_hydrogens     geom
_atom_sites_solution_primary     direct
_atom_sites_solution_secondary     difmap
_refine_ls_shift/su_max     0.010
_refine_ls_shift/su_mean     0.002
_refine_diff_density_max     0.264
_refine_diff_density_min     -0.175
_refine_ls_extinction_method     'SHELXL97 (Sheldrick, 2008)'
_refine_ls_extinction_coef     0.027(7)
_refine_ls_extinction_expression
                                    Fc^*^=kFc[1+0.001xFc^2^\l^3^/sin(2\q)]^-1/4^
loop_
    _atom_type_symbol
    _atom_type_description
    _atom_type_scat_dispersion_real
    _atom_type_scat_dispersion_imag
    _atom_type_scat_source
    C C 0.0033 0.0016 'International Tables Vol C Tables 4.2.6.8 and 6.1.1.4'
    H H 0.0000 0.0000 'International Tables Vol C Tables 4.2.6.8 and 6.1.1.4'
    O O 0.0106 0.0060 'International Tables Vol C Tables 4.2.6.8 and 6.1.1.4'
_computing_data_collection     'RAPID-AUTO (Rigaku/MSC, 2004)'
_computing_cell_refinement     'RAPID-AUTO (Rigaku/MSC, 2004)'
_computing_data_reduction     'CrystalStructure (Rigaku/MSC, 2004)'
_computing_structure_solution     'SHELXS97 (Sheldrick, 2008)'
_computing_structure_refinement     'SHELXL97 (Sheldrick, 2008)'
_computing_molecular_graphics     'SHELXTL (Sheldrick, 2008)'
_computing_publication_material     'SHELXTL (Sheldrick, 2008)'
loop_
    _atom_site_type_symbol
    _atom_site_label
    _atom_site_fract_x
    _atom_site_fract_y
    _atom_site_fract_z
    _atom_site_U_iso_or_equiv
    _atom_site_adp_type
    _atom_site_calc_flag
    _atom_site_refinement_flags
    _atom_site_occupancy
    _atom_site_disorder_assembly
    _atom_site_disorder_group
    O O1 0.46269(8) 0.07789(11) 0.51277(4) 0.0309(3) Uani d . 1 . .
    C C1 0.44577(13) -0.10967(18) 0.62787(6) 0.0373(4) Uani d . 1 . .
    H H1A 0.3746 -0.1115 0.5996 0.045 Uiso calc R 1 . .
    C C2 0.44768(16) -0.2285(2) 0.67854(6) 0.0462(4) Uani d . 1 . .
    H H2A 0.3785 -0.3099 0.6836 0.055 Uiso calc R 1 . .
    C C3 0.55144(16) -0.2265(2) 0.72135(6) 0.0482(4) Uani d . 1 . .
    H H3A 0.5527 -0.3060 0.7554 0.058 Uiso calc R 1 . .
    C C4 0.65322(16) -0.1055(2) 0.71319(6) 0.0453(4) Uani d . 1 . .
    H H4A 0.7231 -0.1025 0.7422 0.054 Uiso calc R 1 . .
    C C5 0.65252(13) 0.01215(17) 0.66204(6) 0.0353(3) Uani d . 1 . .
    H H5A 0.7227 0.0920 0.6568 0.042 Uiso calc R 1 . .
    C C6 0.54838(12) 0.01186(16) 0.61873(5) 0.0285(3) Uani d . 1 . .
    C C7 0.54171(12) 0.14706(16) 0.56434(6) 0.0302(3) Uani d . 1 . .
    C C8 0.67730(14) 0.20577(19) 0.54013(6) 0.0419(4) Uani d . 1 . .
    H H8A 0.7274 0.1027 0.5271 0.063 Uiso calc R 1 . .
    H H8B 0.7242 0.2670 0.5734 0.063 Uiso calc R 1 . .
    H H8C 0.6660 0.2847 0.5045 0.063 Uiso calc R 1 . .
    C C9 0.45933(16) 0.30860(19) 0.58538(6) 0.0457(4) Uani d . 1 . .
    H H9A 0.3740 0.2689 0.6004 0.068 Uiso calc R 1 . .
    H H9B 0.4472 0.3880 0.5500 0.068 Uiso calc R 1 . .
    H H9C 0.5051 0.3703 0.6190 0.068 Uiso calc R 1 . .
loop_
    _atom_site_aniso_label
    _atom_site_aniso_U_11
    _atom_site_aniso_U_22
    _atom_site_aniso_U_33
    _atom_site_aniso_U_12
    _atom_site_aniso_U_13
    _atom_site_aniso_U_23
    O1 0.0353(5) 0.0293(5) 0.0282(5) 0.0064(4) -0.0042(4) -0.0065(3)
    C1 0.0372(7) 0.0434(8) 0.0312(7) -0.0045(6) 0.0036(6) 0.0002(6)
    C2 0.0558(9) 0.0452(9) 0.0377(8) -0.0046(7) 0.0142(7) 0.0028(6)
    C3 0.0711(11) 0.0426(9) 0.0309(7) 0.0163(7) 0.0120(7) 0.0058(6)
    C4 0.0556(9) 0.0506(9) 0.0297(7) 0.0182(7) -0.0080(7) -0.0051(6)
    C5 0.0383(7) 0.0358(7) 0.0319(7) 0.0045(6) -0.0042(6) -0.0074(5)
    C6 0.0330(7) 0.0288(7) 0.0235(6) 0.0042(5) 0.0017(5) -0.0057(5)
    C7 0.0377(7) 0.0271(6) 0.0258(6) -0.0014(5) -0.0039(5) -0.0034(5)
    C8 0.0495(8) 0.0387(8) 0.0376(7) -0.0153(6) -0.0015(7) 0.0017(6)
    C9 0.0654(10) 0.0339(8) 0.0377(8) 0.0124(7) -0.0072(7) -0.0068(6)
_geom_special_details
;
All e.s.d.'s (except the e.s.d. in the dihedral angle between two l.s. planes)
are estimated using the full covariance matrix. The cell e.s.d.'s are taken
into account individually in the estimation of e.s.d.'s in distances, angles
and torsion angles; correlations between e.s.d.'s in cell parameters are only
used when they are defined by crystal symmetry. An approximate (isotropic)
treatment of cell e.s.d.'s is used for estimating e.s.d.'s involving l.s.
planes.
;
loop_
    _geom_bond_atom_site_label_1
    _geom_bond_atom_site_label_2
    _geom_bond_site_symmetry_2
    _geom_bond_distance
    _geom_bond_publ_flag
    O1 C7 . 1.4392(15) ?
    O1 O1 5_656 1.4853(16) ?
    C1 C6 . 1.3871(18) ?
    C1 C2 . 1.387(2) ?
    C1 H1A . 0.9300 ?
    C2 C3 . 1.377(2) ?
    C2 H2A . 0.9300 ?
    C3 C4 . 1.375(2) ?
    C3 H3A . 0.9300 ?
    C4 C5 . 1.3893(19) ?
    C4 H4A . 0.9300 ?
    C5 C6 . 1.3862(17) ?
    C5 H5A . 0.9300 ?
    C6 C7 . 1.5273(17) ?
    C7 C8 . 1.5181(18) ?
    C7 C9 . 1.5292(18) ?
    C8 H8A . 0.9600 ?
    C8 H8B . 0.9600 ?
    C8 H8C . 0.9600 ?
    C9 H9A . 0.9600 ?
    C9 H9B . 0.9600 ?
    C9 H9C . 0.9600 ?
loop_
    _geom_angle_atom_site_label_1
    _geom_angle_atom_site_label_2
    _geom_angle_atom_site_label_3
    _geom_angle_site_symmetry_1
    _geom_angle_site_symmetry_3
    _geom_angle
    _geom_angle_publ_flag
    C7 O1 O1 . 5_656 106.02(9) ?
    C6 C1 C2 . . 121.05(13) ?
    C6 C1 H1A . . 119.5 ?
    C2 C1 H1A . . 119.5 ?
    C3 C2 C1 . . 120.35(14) ?
    C3 C2 H2A . . 119.8 ?
    C1 C2 H2A . . 119.8 ?
    C4 C3 C2 . . 119.21(14) ?
    C4 C3 H3A . . 120.4 ?
    C2 C3 H3A . . 120.4 ?
    C3 C4 C5 . . 120.61(13) ?
    C3 C4 H4A . . 119.7 ?
    C5 C4 H4A . . 119.7 ?
    C6 C5 C4 . . 120.72(13) ?
    C6 C5 H5A . . 119.6 ?
    C4 C5 H5A . . 119.6 ?
    C5 C6 C1 . . 118.05(12) ?
    C5 C6 C7 . . 121.56(11) ?
    C1 C6 C7 . . 120.31(11) ?
    O1 C7 C8 . . 110.23(10) ?
    O1 C7 C6 . . 110.47(10) ?
    C8 C7 C6 . . 113.76(10) ?
    O1 C7 C9 . . 101.74(10) ?
    C8 C7 C9 . . 110.70(11) ?
    C6 C7 C9 . . 109.28(10) ?
    C7 C8 H8A . . 109.5 ?
    C7 C8 H8B . . 109.5 ?
    H8A C8 H8B . . 109.5 ?
    C7 C8 H8C . . 109.5 ?
    H8A C8 H8C . . 109.5 ?
    H8B C8 H8C . . 109.5 ?
    C7 C9 H9A . . 109.5 ?
    C7 C9 H9B . . 109.5 ?
    H9A C9 H9B . . 109.5 ?
    C7 C9 H9C . . 109.5 ?
    H9A C9 H9C . . 109.5 ?
    H9B C9 H9C . . 109.5 ?
loop_
    _geom_torsion_atom_site_label_1
    _geom_torsion_atom_site_label_2
    _geom_torsion_atom_site_label_3
    _geom_torsion_atom_site_label_4
    _geom_torsion_site_symmetry_1
    _geom_torsion_site_symmetry_2
    _geom_torsion_site_symmetry_3
    _geom_torsion_site_symmetry_4
    _geom_torsion
    _geom_torsion_publ_flag
    C6 C1 C2 C3 . . . . 0.7(2) ?
    C1 C2 C3 C4 . . . . -0.1(2) ?
    C2 C3 C4 C5 . . . . -0.7(2) ?
    C3 C4 C5 C6 . . . . 0.95(19) ?
    C4 C5 C6 C1 . . . . -0.32(18) ?
    C4 C5 C6 C7 . . . . 176.48(11) ?
    C2 C1 C6 C5 . . . . -0.51(19) ?
    C2 C1 C6 C7 . . . . -177.36(12) ?
    O1 O1 C7 C8 5_656 . . . 60.64(13) ?
    O1 O1 C7 C6 5_656 . . . -65.93(12) ?
    O1 O1 C7 C9 5_656 . . . 178.12(10) ?
    C5 C6 C7 O1 . . . . 155.72(11) ?
    C1 C6 C7 O1 . . . . -27.54(15) ?
    C5 C6 C7 C8 . . . . 31.13(16) ?
    C1 C6 C7 C8 . . . . -152.13(12) ?
    C5 C6 C7 C9 . . . . -93.14(14) ?
    C1 C6 C7 C9 . . . . 83.59(14) ?
loop_
    _geom_hbond_atom_site_label_D
    _geom_hbond_atom_site_label_H
    _geom_hbond_atom_site_label_A
    _geom_hbond_site_symmetry_A
    _geom_hbond_distance_DH
    _geom_hbond_distance_HA
    _geom_hbond_distance_DA
    _geom_hbond_angle_DHA
    _geom_hbond_publ_flag
    C3 H3A Cg 3_646 0.93 2.93 3.7874(17) 154 y
