# Supplementary material for: Bis(1-methyl-1-phenyl­ethyl) peroxide
Source: Acta Crystallogr Sect E Struct Rep Online. 2008 Oct 18;64(Pt 11):o2128. doi: 10.1107/S1600536808033412 (PMC2959628; doi:10.1107/S1600536808033412)
Supplement: Supplementary file 2 [file e-64-o2128-Isup2.hkl]

# 
# h,k,l, Fc-squared, Fo-squared, sigma(Fo-squared) and status flag 
# 
data_I
_shelx_title ' B in Pbca' 
_shelx_refln_list_code          4 
_shelx_F_calc_maximum      182.01 
_exptl_crystal_F_000       584.00 
_reflns_d_resolution_high  0.8257 
 
loop_ 
 _symmetry_equiv_pos_as_xyz 
 'x, y, z' 
 '-x+1/2, -y, z+1/2' 
 '-x, y+1/2, -z+1/2' 
 'x+1/2, -y+1/2, -z' 
 '-x, -y, -z' 
 'x-1/2, y, -z-1/2' 
 'x, -y-1/2, z-1/2' 
 '-x-1/2, y-1/2, z' 
 
_cell_length_a    10.0400 
_cell_length_b     7.4774 
_cell_length_c    21.0157 
_cell_angle_alpha  90.000 
_cell_angle_beta   90.000 
_cell_angle_gamma  90.000 
 
_shelx_F_squared_multiplier     1.000 
 
loop_ 
 _refln_index_h 
 _refln_index_k 
 _refln_index_l 
 _refln_F_squared_calc 
 _refln_F_squared_meas 
 _refln_F_squared_sigma 
 _refln_observed_status 
   2   0   0    33127.86    44495.63  14025.98 o 
   4   0   0     1271.56     1211.66     67.59 o 
   6   0   0      389.50      421.04     17.92 o 
   8   0   0     1936.72     1764.63    106.95 o 
  10   0   0     2199.55     2298.22    226.20 o 
  12   0   0      269.23      288.87     48.30 o 
   2   1   0      372.76      343.00      7.12 o 
   4   1   0      510.18      441.34     11.19 o 
   6   1   0       52.78       70.64      2.43 o 
   8   1   0       10.79       15.14      2.09 o 
  10   1   0       68.52       89.41      7.66 o 
  12   1   0        1.01        0.00      2.19 o 
   0   2   0     1251.95     1054.42     35.83 o 
   2   2   0      315.54      273.79      4.87 o 
   4   2   0       95.30      113.14      2.74 o 
   6   2   0       62.11       62.89      3.35 o 
   8   2   0       72.95       76.27      4.33 o 
  10   2   0       52.58       57.91      6.91 o 
   2   3   0      251.98      241.66      6.95 o 
   4   3   0      574.39      642.90     16.57 o 
   6   3   0        0.02        1.66      1.04 o 
   8   3   0      128.09      140.95      7.51 o 
  10   3   0        2.42        0.45      1.76 o 
   0   4   0       89.43       78.82     10.24 o 
   2   4   0       13.66       14.99      1.60 o 
   4   4   0      126.56      134.72      4.23 o 
   6   4   0        1.39        2.80      1.72 o 
   8   4   0       43.44       42.24      3.47 o 
  10   4   0       16.95       16.85      4.52 o 
   2   5   0        6.44        7.47      2.13 o 
   4   5   0      398.18      381.27     13.48 o 
   6   5   0      298.99      287.40     10.49 o 
   8   5   0       25.26       25.39      2.82 o 
  10   5   0       25.00       34.11      5.66 o 
   0   6   0       55.30       54.72      5.52 o 
   2   6   0       36.89       34.23      3.16 o 
   4   6   0       25.00       33.08      2.96 o 
   6   6   0        7.26        4.29      2.12 o 
   8   6   0        4.66        5.72      2.56 o 
   2   7   0       48.69       55.09      4.29 o 
   4   7   0      130.45      144.36      7.07 o 
   6   7   0        9.39       10.03      3.04 o 
   0   8   0       65.96       66.17      7.95 o 
   2   8   0       12.47       12.55      2.92 o 
   4   8   0       22.28       29.15      3.95 o 
   1   1   1    16524.89    11312.36   2456.23 o 
   2   1   1     4432.33     4521.66    124.27 o 
   3   1   1      585.38      567.61      7.11 o 
   4   1   1      448.33      400.54      5.87 o 
   5   1   1      243.00      232.15      4.92 o 
   6   1   1        2.17        3.85      0.73 o 
   7   1   1       51.54       47.33      2.90 o 
   8   1   1      281.16      291.35     12.62 o 
   9   1   1      483.87      474.49     17.30 o 
  10   1   1        0.20        0.12      1.13 o 
  11   1   1      213.33      207.33      8.10 o 
  12   1   1       18.09       13.73      2.39 o 
   0   2   1     3595.00     3560.98    152.70 o 
   1   2   1     1063.71      951.29     15.86 o 
   2   2   1      304.59      285.15      4.26 o 
   3   2   1      322.72      326.46      4.00 o 
   4   2   1       66.47       76.09      2.21 o 
   5   2   1      244.54      313.64      5.78 o 
   6   2   1        0.60        3.42      0.97 o 
   7   2   1       93.88      106.34      5.47 o 
   8   2   1       16.89       19.24      1.54 o 
   9   2   1       10.06       10.21      1.52 o 
  10   2   1       50.75       42.51      2.89 o 
  11   2   1       12.93        9.81      1.99 o 
   1   3   1       82.17       84.26      1.60 o 
   2   3   1       58.41       77.21      3.24 o 
   3   3   1       82.59       56.43      1.97 o 
   4   3   1        5.36        6.91      0.70 o 
   5   3   1       23.86       24.64      1.17 o 
   6   3   1        0.67        0.24      0.73 o 
   7   3   1       22.09       25.48      1.55 o 
   8   3   1       22.38       24.99      2.19 o 
   9   3   1        0.01        0.00      1.21 o 
  10   3   1        4.49        4.13      1.42 o 
  11   3   1       14.76       16.76      2.46 o 
   0   4   1      193.16      195.46      6.88 o 
   1   4   1      334.01      303.85      7.36 o 
   2   4   1      357.47      404.05      7.93 o 
   3   4   1      486.35      487.22      8.67 o 
   4   4   1       50.98       57.38      2.08 o 
   5   4   1      437.15      419.85      8.26 o 
   6   4   1       46.37       54.78      2.02 o 
   7   4   1      675.81      694.20     16.68 o 
   8   4   1        9.98        9.56      1.59 o 
   9   4   1       64.25       66.65      4.21 o 
  10   4   1       12.93        8.67      2.40 o 
   1   5   1      254.05      228.77      7.52 o 
   2   5   1      268.19      257.39      5.76 o 
   3   5   1      619.45      589.76     12.42 o 
   4   5   1      294.20      297.22      6.74 o 
   5   5   1        0.00        0.00      0.98 o 
   6   5   1      141.06      132.93      4.01 o 
   7   5   1        5.95        9.11      1.60 o 
   8   5   1       55.10       48.44      2.58 o 
   9   5   1        2.67        3.22      1.83 o 
  10   5   1        0.15        1.55      2.70 o 
   0   6   1        8.59        8.19      2.33 o 
   1   6   1       67.39       63.50      2.79 o 
   2   6   1      124.43      120.57      3.95 o 
   3   6   1       10.15        6.79      1.31 o 
   4   6   1       83.28       86.52      3.36 o 
   5   6   1      107.70      112.90      4.23 o 
   6   6   1       66.14       67.34      3.14 o 
   7   6   1       11.72       12.12      2.11 o 
   8   6   1        8.46        4.43      1.82 o 
   9   6   1        5.35        9.40      2.24 o 
   1   7   1        2.22        2.77      1.66 o 
   2   7   1       35.40       29.56      2.56 o 
   3   7   1       13.34       11.15      1.67 o 
   4   7   1       17.19       20.95      2.17 o 
   5   7   1       19.07       24.43      2.37 o 
   6   7   1        1.10        1.40      1.66 o 
   7   7   1        0.65        0.72      2.03 o 
   0   8   1      444.82      442.96     20.76 o 
   1   8   1        0.14        0.00      1.78 o 
   2   8   1       98.12       98.33      9.35 o 
   3   8   1       36.70       40.07      3.26 o 
   4   8   1        0.15        0.10      1.67 o 
   5   8   1       65.61       80.88      4.61 o 
   1   9   1       38.59       38.06      4.15 o 
   2   0   2     1166.18     1103.44     28.69 o 
   3   0   2     1169.94     1007.88     28.58 o 
   4   0   2     2161.09     2038.33     86.98 o 
   5   0   2     1325.68     1145.33     39.64 o 
   6   0   2       68.20       77.92      4.16 o 
   7   0   2       85.79       72.12      3.44 o 
   8   0   2       77.88       65.71      3.49 o 
   9   0   2       37.32       41.93      3.34 o 
  10   0   2        1.38        3.54      1.69 o 
  11   0   2       13.44        9.64      2.53 o 
  12   0   2       50.92       54.04      5.00 o 
   1   1   2       30.03       23.50      0.48 o 
   2   1   2     1878.73     1789.93     32.28 o 
   3   1   2        1.08        1.19      0.36 o 
   4   1   2     1233.07     1175.29     22.91 o 
   5   1   2      427.10      436.97      8.14 o 
   6   1   2        3.34        4.98      0.85 o 
   7   1   2       27.35       34.23      1.93 o 
   8   1   2        6.49        6.22      1.49 o 
   9   1   2        5.50        7.49      1.38 o 
  10   1   2       46.80       44.62      2.38 o 
  11   1   2        3.84        2.40      1.47 o 
  12   1   2        0.57        1.79      1.72 o 
   0   2   2      140.92      123.46      2.92 o 
   1   2   2     1050.70     1014.48     16.74 o 
   2   2   2     5211.26     5477.12    196.41 o 
   3   2   2     1649.06     1689.17     32.92 o 
   4   2   2      700.77      749.85     11.84 o 
   5   2   2      102.36      108.81      2.20 o 
   6   2   2      481.17      503.93      9.47 o 
   7   2   2      161.89      177.17      4.90 o 
   8   2   2       23.09       26.15      3.05 o 
   9   2   2       94.34      106.66      4.19 o 
  10   2   2       17.97       18.83      2.08 o 
  11   2   2       25.48       28.97      2.72 o 
   1   3   2       37.96       39.76      1.19 o 
   2   3   2      132.34      125.79      3.14 o 
   3   3   2      443.98      488.70      7.71 o 
   4   3   2      365.84      360.59      5.62 o 
   5   3   2        5.28        6.45      0.78 o 
   6   3   2      455.83      474.19      9.12 o 
   7   3   2        7.12       11.05      1.65 o 
   8   3   2       80.29       87.49      4.46 o 
   9   3   2        1.17        0.00      1.62 o 
  10   3   2        6.89        6.44      1.76 o 
  11   3   2        5.18        7.37      1.87 o 
   0   4   2      836.53      802.64     32.18 o 
   1   4   2      217.62      198.61      4.92 o 
   2   4   2     1672.63     1645.71     40.22 o 
   3   4   2      184.46      204.85      3.81 o 
   4   4   2      379.76      392.55      7.48 o 
   5   4   2        4.86        6.92      1.20 o 
   6   4   2       32.22       36.70      1.76 o 
   7   4   2       89.11       90.05      2.99 o 
   8   4   2       32.07       28.32      2.42 o 
   9   4   2       11.78        8.45      2.02 o 
  10   4   2       30.45       33.96      3.22 o 
   1   5   2       64.04       62.66      3.00 o 
   2   5   2      104.62      104.33      3.38 o 
   3   5   2      241.34      234.60      5.82 o 
   4   5   2      179.16      176.81      4.81 o 
   5   5   2       14.89       20.59      1.69 o 
   6   5   2       96.06       88.21      3.21 o 
   7   5   2       10.58       10.82      1.55 o 
   8   5   2       46.80       41.54      2.68 o 
   9   5   2        0.24        2.01      1.83 o 
  10   5   2       18.83       25.11      3.22 o 
   0   6   2        8.96        9.15      1.92 o 
   1   6   2      101.76       97.97      3.66 o 
   2   6   2        0.48        1.31      1.18 o 
   3   6   2      309.30      298.85      8.38 o 
   4   6   2        1.91        1.93      1.22 o 
   5   6   2      125.55      116.11      4.09 o 
   6   6   2        1.21        3.46      1.50 o 
   7   6   2      115.48      106.36      4.89 o 
   8   6   2       20.30       27.59      2.36 o 
   9   6   2       19.76        9.99      2.44 o 
   1   7   2      556.99      531.80     15.64 o 
   2   7   2       18.97       17.92      2.10 o 
   3   7   2       32.56       30.02      2.47 o 
   4   7   2        8.06        7.89      1.64 o 
   5   7   2        8.09       11.20      2.05 o 
   6   7   2       22.99       18.81      2.33 o 
   7   7   2       11.99       13.54      2.38 o 
   0   8   2      273.01      255.73     13.20 o 
   1   8   2       24.19       23.86      2.61 o 
   2   8   2       27.36       31.31      3.04 o 
   3   8   2       64.91       70.99      4.08 o 
   4   8   2        2.61        2.31      1.72 o 
   5   8   2       12.59       13.59      2.76 o 
   1   1   3      712.03      687.05      8.36 o 
   2   1   3        1.87        1.72      0.76 o 
   3   1   3     2341.96     2295.20     50.50 o 
   4   1   3      438.17      512.17      7.69 o 
   5   1   3      144.46      145.07      2.73 o 
   6   1   3      311.00      327.97      7.33 o 
   7   1   3       30.25       32.16      1.90 o 
   8   1   3       20.50       23.69      1.92 o 
   9   1   3      112.79      121.93      5.18 o 
  10   1   3        5.95        7.80      1.40 o 
  11   1   3       13.66       12.20      1.82 o 
  12   1   3        2.81        3.37      1.78 o 
   0   2   3     1221.50     1098.71     27.73 o 
   1   2   3       48.46       46.77      0.92 o 
   2   2   3      345.66      324.87      4.22 o 
   3   2   3      891.57      931.55     14.06 o 
   4   2   3       14.54       11.19      1.04 o 
   5   2   3     1403.22     1470.70     29.23 o 
   6   2   3      117.41      104.57      2.64 o 
   7   2   3      157.76      174.42      5.15 o 
   8   2   3        9.08        9.80      1.36 o 
   9   2   3       44.47       47.29      4.26 o 
  10   2   3       21.56       22.22      2.91 o 
  11   2   3        2.21        0.00      1.43 o 
   1   3   3      207.19      227.90      8.59 o 
   2   3   3        3.18        2.31      0.62 o 
   3   3   3      432.34      419.95      6.56 o 
   4   3   3        2.69        3.34      0.79 o 
   5   3   3       96.74       99.26      2.19 o 
   6   3   3      145.08      143.81      3.28 o 
   7   3   3       76.41       84.03      3.90 o 
   8   3   3       24.14       29.26      2.29 o 
   9   3   3       26.10       25.88      2.96 o 
  10   3   3        4.19        7.99      1.74 o 
  11   3   3        0.19        1.74      1.80 o 
   0   4   3       47.19       44.08      2.93 o 
   1   4   3      344.87      320.58      8.36 o 
   2   4   3       59.34       51.26      1.94 o 
   3   4   3      340.54      344.46      6.63 o 
   4   4   3       26.19       25.01      1.31 o 
   5   4   3      242.36      228.73      4.87 o 
   6   4   3        2.62        2.44      1.01 o 
   7   4   3      317.39      321.93      8.07 o 
   8   4   3       16.74       10.79      1.70 o 
   9   4   3       30.71       29.03      3.14 o 
  10   4   3        5.37        7.62      2.62 o 
   1   5   3      554.75      557.21     12.63 o 
   2   5   3      820.32      807.07     17.71 o 
   3   5   3      400.79      399.59      8.91 o 
   4   5   3       61.19       58.32      2.21 o 
   5   5   3        0.47        2.14      1.23 o 
   6   5   3      236.44      222.84      5.85 o 
   7   5   3        0.47        0.49      1.27 o 
   8   5   3      214.65      219.40      6.84 o 
   9   5   3       17.58       13.09      2.88 o 
  10   5   3        0.20        3.43      3.53 o 
   0   6   3       17.44       18.64      2.62 o 
   1   6   3        6.83       10.36      1.48 o 
   2   6   3        0.55        1.00      1.23 o 
   3   6   3       47.56       53.94      2.49 o 
   4   6   3        1.46        0.17      1.18 o 
   5   6   3        3.79        3.33      1.37 o 
   6   6   3        2.54        1.49      1.56 o 
   7   6   3        1.55        3.50      1.72 o 
   8   6   3       49.40       46.17      3.06 o 
   1   7   3      131.81      114.26      4.69 o 
   2   7   3       21.06       24.27      2.12 o 
   3   7   3       14.87       13.30      2.00 o 
   4   7   3      194.40      190.68      6.68 o 
   5   7   3       27.21       29.25      2.43 o 
   6   7   3      106.11      113.59      4.88 o 
   7   7   3       34.63       31.61      3.18 o 
   0   8   3        1.92        1.10      2.63 o 
   1   8   3       18.82       18.39      2.81 o 
   2   8   3       56.09       56.06      3.81 o 
   3   8   3       33.47       36.04      3.22 o 
   4   8   3       12.97        9.32      2.07 o 
   5   8   3      183.39      197.61      8.42 o 
   0   0   4       19.27       13.99      1.39 o 
   1   0   4      217.89      214.15      3.55 o 
   2   0   4      985.77      960.65     23.59 o 
   3   0   4      179.01      159.85      6.57 o 
   4   0   4       44.21       32.82      3.16 o 
   5   0   4      578.52      666.97     20.20 o 
   6   0   4      266.07      247.18     10.22 o 
   7   0   4       13.15       15.20      2.43 o 
   8   0   4       28.80       33.31      2.47 o 
   9   0   4      105.35      121.11      6.87 o 
  10   0   4       65.03       69.84      4.60 o 
  11   0   4       11.90        9.05      2.19 o 
  12   0   4        7.03       10.59      4.79 o 
   1   1   4    22524.88    28458.06   2399.62 o 
   2   1   4     1216.86     1127.15     17.20 o 
   3   1   4      556.77      539.86      7.43 o 
   4   1   4     2252.38     2358.64     58.58 o 
   5   1   4      325.71      352.27      7.75 o 
   6   1   4      437.99      440.43     12.46 o 
   7   1   4       86.53       74.31      3.32 o 
   8   1   4       90.83       95.75      3.26 o 
   9   1   4      458.82      449.93     14.44 o 
  10   1   4       10.40        9.91      1.38 o 
  11   1   4       87.82       91.64      3.88 o 
   0   2   4     1837.08     1813.31     55.99 o 
   1   2   4     2536.42     2451.15     59.68 o 
   2   2   4        2.66        1.22      0.74 o 
   3   2   4       11.46       18.88      0.97 o 
   4   2   4      149.32      170.24      3.77 o 
   5   2   4      327.79      351.72      6.78 o 
   6   2   4       15.31       15.19      1.51 o 
   7   2   4      162.54      162.71      6.11 o 
   8   2   4       79.60       90.47      2.90 o 
   9   2   4        8.03        4.66      1.20 o 
  10   2   4       48.24       47.46      2.47 o 
  11   2   4       28.91       26.64      2.24 o 
   1   3   4      296.61      277.93      4.50 o 
   2   3   4     2110.89     2209.21     56.77 o 
   3   3   4        0.00        0.00      0.70 o 
   4   3   4      199.01      203.01      4.22 o 
   5   3   4        0.01        0.03      0.69 o 
   6   3   4      417.30      419.95      7.85 o 
   7   3   4       52.77       52.00      2.36 o 
   8   3   4      371.33      378.78     11.35 o 
   9   3   4       13.69       11.15      1.83 o 
  10   3   4        5.45        3.03      1.58 o 
  11   3   4        1.66        3.96      2.90 o 
   0   4   4      365.61      390.84     14.94 o 
   1   4   4       19.71       17.27      1.07 o 
   2   4   4        0.37        1.22      0.75 o 
   3   4   4       26.35       32.79      1.38 o 
   4   4   4       11.08       14.27      1.15 o 
   5   4   4       31.87       37.13      1.76 o 
   6   4   4       52.07       56.39      2.06 o 
   7   4   4        4.44        3.16      0.99 o 
   8   4   4        8.40        9.90      1.65 o 
   9   4   4       10.83       14.66      2.88 o 
  10   4   4       30.18       26.90      3.15 o 
   1   5   4        2.12        3.46      1.13 o 
   2   5   4      102.53       97.29      2.93 o 
   3   5   4        2.52        4.19      1.26 o 
   4   5   4      202.63      219.20      6.74 o 
   5   5   4        3.20        1.71      1.03 o 
   6   5   4      203.23      225.30      6.39 o 
   7   5   4       19.01       18.26      1.83 o 
   8   5   4       47.52       56.81      3.13 o 
   9   5   4        3.75        2.91      1.88 o 
   0   6   4     1022.34      997.29     39.21 o 
   1   6   4        1.06        0.00      1.22 o 
   2   6   4      354.16      332.66      8.88 o 
   3   6   4        5.27        6.45      1.38 o 
   4   6   4       60.16       69.34      4.72 o 
   5   6   4       63.38       58.88      2.91 o 
   6   6   4       65.73       74.09      3.41 o 
   7   6   4       30.00       32.56      2.49 o 
   8   6   4        7.72        6.89      1.96 o 
   1   7   4        5.58        9.19      1.96 o 
   2   7   4       53.61       52.43      3.20 o 
   3   7   4       29.28       26.08      2.34 o 
   4   7   4       39.51       50.86      3.13 o 
   5   7   4        3.01        3.81      1.66 o 
   6   7   4       63.13       71.39      4.04 o 
   7   7   4       18.57       20.46      3.31 o 
   0   8   4      209.15      205.40     12.32 o 
   1   8   4       14.44       17.45      2.48 o 
   2   8   4       52.31       50.52      3.56 o 
   3   8   4       42.40       43.22      3.24 o 
   4   8   4        6.86        6.10      2.03 o 
   5   8   4      195.30      216.21      8.70 o 
   1   1   5      737.76      670.60      8.25 o 
   2   1   5        8.18       14.49      0.50 o 
   3   1   5      231.66      255.27      2.74 o 
   4   1   5      115.47      142.79      4.49 o 
   5   1   5      247.57      248.00      6.88 o 
   6   1   5       93.50      102.42      2.37 o 
   7   1   5      226.96      238.84      8.33 o 
   8   1   5       32.03       28.81      1.45 o 
   9   1   5        0.29        0.59      1.08 o 
  10   1   5        3.64        3.86      1.21 o 
  11   1   5        0.26        1.11      1.31 o 
   0   2   5     1678.83     1559.63     42.72 o 
   1   2   5     1611.45     1628.74     31.82 o 
   2   2   5     1465.46     1468.82     27.73 o 
   3   2   5     3331.70     3494.20    104.94 o 
   4   2   5      348.86      353.32      5.47 o 
   5   2   5      807.39      801.05     16.91 o 
   6   2   5        3.89        3.56      1.02 o 
   7   2   5      745.32      729.52     21.16 o 
   8   2   5      194.30      185.78      5.15 o 
   9   2   5      247.84      263.62      9.28 o 
  10   2   5       38.20       36.55      2.55 o 
  11   2   5        0.02        0.00      1.66 o 
   1   3   5      866.42      929.42     16.88 o 
   2   3   5     3447.12     3639.28    121.30 o 
   3   3   5      219.93      229.03      3.72 o 
   4   3   5      303.36      352.96      5.98 o 
   5   3   5       18.40       23.05      1.45 o 
   6   3   5      617.42      602.11     12.92 o 
   7   3   5       34.82       37.11      2.04 o 
   8   3   5      495.75      509.09     17.33 o 
   9   3   5       28.08       29.50      2.12 o 
  10   3   5        0.77        0.00      1.58 o 
  11   3   5        7.47        6.54      1.87 o 
   0   4   5      119.15      140.29      8.49 o 
   1   4   5       82.80       84.93      2.08 o 
   2   4   5      370.89      312.12      5.72 o 
   3   4   5       39.65       38.51      1.58 o 
   4   4   5       57.32       50.13      1.78 o 
   5   4   5       26.05       26.89      2.07 o 
   6   4   5      103.15      103.83      2.78 o 
   7   4   5      108.37      131.09      3.65 o 
   8   4   5       14.07       13.56      1.99 o 
   9   4   5        3.95        5.23      1.78 o 
  10   4   5        0.06        1.48      1.74 o 
   1   5   5        5.52        8.55      1.18 o 
   2   5   5       29.74       38.65      2.28 o 
   3   5   5        0.31        0.41      0.97 o 
   4   5   5        0.64        1.99      1.04 o 
   5   5   5       30.49       31.16      2.13 o 
   6   5   5       50.99       53.23      2.41 o 
   7   5   5       55.37       47.87      2.65 o 
   8   5   5       16.47       15.90      1.87 o 
   9   5   5        4.64        4.22      1.99 o 
   0   6   5       67.72       73.71      5.58 o 
   1   6   5       22.95       21.31      2.07 o 
   2   6   5      244.51      235.97      6.77 o 
   3   6   5        9.40       12.04      1.69 o 
   4   6   5       30.98       30.88      2.07 o 
   5   6   5       96.17      102.11      4.16 o 
   6   6   5       33.52       34.08      2.28 o 
   7   6   5        0.00        0.00      1.48 o 
   8   6   5        6.66        4.52      1.88 o 
   1   7   5      852.06      833.57     24.65 o 
   2   7   5      115.10      115.65      4.68 o 
   3   7   5      332.55      318.76      9.63 o 
   4   7   5       54.44       57.07      3.08 o 
   5   7   5       30.09       28.81      2.67 o 
   6   7   5        5.26        9.20      2.01 o 
   7   7   5       80.74       90.28      4.56 o 
   0   8   5       30.28       35.05      4.52 o 
   1   8   5       10.91       14.50      2.22 o 
   2   8   5        5.68        7.76      1.97 o 
   3   8   5        8.18        7.64      2.12 o 
   4   8   5       10.52        8.38      2.15 o 
   5   8   5        0.15        0.00      1.88 o 
   0   0   6      230.12      168.59     25.27 o 
   1   0   6     4071.57     4035.05    161.86 o 
   2   0   6      271.84      264.66      8.43 o 
   3   0   6       32.64       28.86      0.44 o 
   4   0   6      150.86      165.00      3.99 o 
   5   0   6      349.25      330.69     11.35 o 
   6   0   6      168.05      179.26      8.84 o 
   7   0   6      106.59      110.33      3.15 o 
   8   0   6        0.37        1.05      0.94 o 
   9   0   6       12.81       15.44      1.88 o 
  10   0   6       20.86       17.75      1.88 o 
  11   0   6       39.69       33.10      2.64 o 
   1   1   6        3.78        2.77      0.41 o 
   2   1   6     1325.86     1309.02     21.01 o 
   3   1   6       21.37       19.29      1.01 o 
   4   1   6      217.95      194.47      4.62 o 
   5   1   6      172.09      163.38      4.19 o 
   6   1   6       44.44       53.17      2.25 o 
   7   1   6       34.10       38.03      2.45 o 
   8   1   6        0.28        0.59      0.72 o 
   9   1   6       23.14       17.48      1.30 o 
  10   1   6       18.93       20.98      2.16 o 
  11   1   6        2.79        5.05      1.46 o 
   0   2   6     3155.30     3134.38    124.02 o 
   1   2   6     1055.91     1053.21     17.82 o 
   2   2   6      258.95      246.35      5.99 o 
   3   2   6      709.56      782.51     13.63 o 
   4   2   6        9.00        6.20      0.76 o 
   5   2   6      365.13      382.75      7.05 o 
   6   2   6      112.43      110.83      2.96 o 
   7   2   6      508.64      501.74     14.02 o 
   8   2   6        0.50        3.14      1.48 o 
   9   2   6       18.71       19.21      1.88 o 
  10   2   6       65.47       61.86      3.12 o 
  11   2   6        1.08        2.85      1.49 o 
   1   3   6     1603.31     1612.25     36.08 o 
   2   3   6      937.73      941.92     18.35 o 
   3   3   6     2806.40     2865.26     82.18 o 
   4   3   6     2226.86     2159.63     56.77 o 
   5   3   6       33.09       28.72      1.74 o 
   6   3   6      885.87      915.93     21.37 o 
   7   3   6      297.56      283.54     10.19 o 
   8   3   6      234.96      256.24     12.59 o 
   9   3   6       25.42       19.21      1.88 o 
  10   3   6       24.96       24.23      2.27 o 
  11   3   6       92.75       88.13      6.06 o 
   0   4   6      320.31      319.00     14.60 o 
   1   4   6      214.18      228.30      5.04 o 
   2   4   6       11.95        9.82      0.97 o 
   3   4   6      480.08      483.27      9.48 o 
   4   4   6      154.39      158.21      4.27 o 
   5   4   6      184.68      183.49      4.44 o 
   6   4   6       56.23       60.24      2.45 o 
   7   4   6      126.05      121.18      3.84 o 
   8   4   6        0.16        1.09      1.74 o 
   9   4   6       49.52       49.32      4.30 o 
  10   4   6       33.83       29.91      2.71 o 
   1   5   6      300.57      280.90      6.79 o 
   2   5   6       53.93       52.65      2.13 o 
   3   5   6      156.67      134.19      4.89 o 
   4   5   6        4.01        3.84      1.11 o 
   5   5   6        4.85        3.82      1.35 o 
   6   5   6        2.39        2.32      1.16 o 
   7   5   6       62.62       71.18      2.99 o 
   8   5   6        5.04        2.99      1.24 o 
   9   5   6       42.60       41.01      4.49 o 
   0   6   6      391.87      372.89     20.76 o 
   1   6   6       47.11       47.65      2.41 o 
   2   6   6      738.79      689.54     18.08 o 
   3   6   6       35.37       32.60      2.28 o 
   4   6   6      362.23      361.02      9.50 o 
   5   6   6        2.56        0.40      1.25 o 
   6   6   6       11.56       12.51      1.68 o 
   7   6   6        8.16        5.36      1.81 o 
   8   6   6       38.82       36.63      2.68 o 
   1   7   6        3.61        4.48      1.56 o 
   2   7   6        4.95        5.07      1.65 o 
   3   7   6       52.53       65.43      3.83 o 
   4   7   6        2.76        0.56      1.35 o 
   5   7   6       19.50       14.90      2.12 o 
   6   7   6        0.00        4.03      1.88 o 
   7   7   6       22.83       22.99      2.55 o 
   0   8   6        3.58        1.56      2.47 o 
   1   8   6        0.36        0.17      1.56 o 
   2   8   6        4.63        2.62      1.86 o 
   3   8   6       19.00       21.68      2.86 o 
   4   8   6       11.44        6.55      2.03 o 
   1   1   7     2145.55     2099.22     40.99 o 
   2   1   7      159.32      145.46      1.37 o 
   3   1   7      938.16      897.74     15.25 o 
   4   1   7     1150.55     1232.63     22.92 o 
   5   1   7       32.15       37.66      0.72 o 
   6   1   7      387.53      405.12      7.85 o 
   7   1   7       48.71       51.67      2.17 o 
   8   1   7        7.69        7.49      0.85 o 
   9   1   7       73.72       69.59      3.57 o 
  10   1   7       29.54       28.54      1.41 o 
  11   1   7       55.83       52.95      2.54 o 
   0   2   7     4347.92     4591.38    219.30 o 
   1   2   7      244.73      243.00      4.43 o 
   2   2   7      257.40      231.18      4.42 o 
   3   2   7      223.01      243.69      4.57 o 
   4   2   7      120.91      115.77      2.06 o 
   5   2   7      895.31      872.21     19.32 o 
   6   2   7       13.05       10.61      1.11 o 
   7   2   7      222.13      223.04      8.66 o 
   8   2   7       57.58       56.83      3.06 o 
   9   2   7       69.35       79.31      3.79 o 
  10   2   7       32.06       27.23      2.09 o 
  11   2   7      105.23      110.49      8.59 o 
   1   3   7      787.37      927.21     17.96 o 
   2   3   7       46.13       57.12      2.11 o 
   3   3   7       91.63       71.11      1.57 o 
   4   3   7       54.19       59.76      1.79 o 
   5   3   7        1.11        1.34      0.81 o 
   6   3   7      242.71      242.62      6.04 o 
   7   3   7       14.42       19.91      1.64 o 
   8   3   7        2.37        4.53      1.95 o 
   9   3   7       94.23       82.69      6.14 o 
  10   3   7        1.74        1.73      1.40 o 
   0   4   7       15.13       14.42      1.44 o 
   1   4   7      129.59      129.80      3.93 o 
   2   4   7       83.19       81.11      2.19 o 
   3   4   7        2.05        1.12      0.81 o 
   4   4   7       18.43       22.74      1.29 o 
   5   4   7       54.36       52.12      2.88 o 
   6   4   7       29.66       29.25      1.62 o 
   7   4   7       24.67       20.14      1.60 o 
   8   4   7       12.01       16.94      1.98 o 
   9   4   7        0.16        0.00      1.62 o 
  10   4   7        7.84        7.94      2.06 o 
   1   5   7        9.38       11.52      1.23 o 
   2   5   7        0.60        1.94      1.01 o 
   3   5   7      329.31      340.01      7.94 o 
   4   5   7      898.92      888.29     21.71 o 
   5   5   7        0.85        0.00      1.13 o 
   6   5   7      177.28      188.55      5.49 o 
   7   5   7      103.89      104.73      4.22 o 
   8   5   7        1.73        0.39      1.61 o 
   9   5   7        1.63        2.94      1.96 o 
   0   6   7        9.47        9.96      2.22 o 
   1   6   7        8.86        7.69      1.52 o 
   2   6   7      102.10      105.06      3.98 o 
   3   6   7        0.00        0.00      1.33 o 
   4   6   7       24.29       29.03      2.17 o 
   5   6   7        9.79        8.09      1.64 o 
   6   6   7       82.29       91.44      4.22 o 
   7   6   7        0.26        1.09      1.51 o 
   8   6   7        0.05        0.00      1.58 o 
   1   7   7       48.57       45.41      2.99 o 
   2   7   7       31.54       37.72      2.58 o 
   3   7   7      148.53      146.14      5.60 o 
   4   7   7      121.16      130.81      5.23 o 
   5   7   7        3.12        4.65      1.70 o 
   6   7   7       12.54       12.58      2.31 o 
   0   8   7       42.63       39.28      5.01 o 
   1   8   7        3.78        4.32      1.95 o 
   2   8   7        4.16        7.06      2.08 o 
   3   8   7       13.56       15.44      2.70 o 
   4   8   7        0.97        3.18      1.73 o 
   0   0   8       99.17      101.22      2.22 o 
   1   0   8      188.25      176.72      2.71 o 
   2   0   8     1084.74     1078.45     26.66 o 
   3   0   8     1408.46     1487.82     56.21 o 
   4   0   8      307.15      332.74      8.80 o 
   5   0   8     1527.04     1649.62     42.62 o 
   6   0   8      162.02      166.26      3.21 o 
   7   0   8       71.91       85.39      2.47 o 
   8   0   8       35.70       40.46      2.66 o 
   9   0   8       40.31       45.49      1.90 o 
  10   0   8       17.62       16.75      1.82 o 
  11   0   8        1.74        0.92      3.30 o 
   1   1   8      302.31      277.86      3.44 o 
   2   1   8      508.97      517.65      6.20 o 
   3   1   8      907.38      895.36     16.48 o 
   4   1   8      254.13      252.95      5.41 o 
   5   1   8      111.27       97.56      4.50 o 
   6   1   8      309.42      295.82      8.17 o 
   7   1   8       31.12       27.71      1.96 o 
   8   1   8       70.63       64.60      2.86 o 
   9   1   8       31.08       26.28      1.42 o 
  10   1   8        9.11        9.10      1.20 o 
  11   1   8        3.70        5.09      1.59 o 
   0   2   8     4675.96     5200.38    270.82 o 
   1   2   8        0.12        0.00      0.53 o 
   2   2   8     2260.34     2332.99     54.79 o 
   3   2   8        4.27        1.48      0.51 o 
   4   2   8      563.75      591.06     10.31 o 
   5   2   8       34.07       36.70      1.38 o 
   6   2   8       25.44       27.24      1.21 o 
   7   2   8       96.42      100.10      3.49 o 
   8   2   8      252.72      223.60      8.57 o 
   9   2   8        1.86        0.85      1.05 o 
  10   2   8      142.78      120.75      7.55 o 
  11   2   8       17.86       16.84      3.17 o 
   1   3   8      424.88      440.70      7.16 o 
   2   3   8      213.34      205.48      3.52 o 
   3   3   8        8.15        8.06      0.77 o 
   4   3   8        0.98        0.11      0.62 o 
   5   3   8        0.69        1.57      0.53 o 
   6   3   8        0.51        0.00      0.99 o 
   7   3   8       19.42       23.68      1.74 o 
   8   3   8        9.60       13.12      1.34 o 
   9   3   8        5.60        2.53      1.52 o 
  10   3   8       76.50       81.88      5.08 o 
   0   4   8       66.45       70.79      3.55 o 
   1   4   8      300.29      317.57      6.28 o 
   2   4   8        1.17        0.25      0.76 o 
   3   4   8        0.18        0.14      0.82 o 
   4   4   8        0.21        1.81      1.04 o 
   5   4   8      669.93      725.89     16.48 o 
   6   4   8        0.94        0.19      0.78 o 
   7   4   8       16.92       14.73      1.54 o 
   8   4   8        0.17        0.00      1.54 o 
   9   4   8       38.87       31.84      2.92 o 
  10   4   8        0.22        0.00      1.83 o 
   1   5   8      208.49      191.61      5.21 o 
   2   5   8       14.00       13.06      1.44 o 
   3   5   8       37.30       32.47      1.88 o 
   4   5   8        6.09        6.36      1.27 o 
   5   5   8       48.37       49.76      2.38 o 
   6   5   8        2.16        0.43      1.26 o 
   7   5   8        5.44        3.97      1.22 o 
   8   5   8        3.61        3.99      1.75 o 
   9   5   8       25.58       25.42      2.67 o 
   0   6   8      182.25      166.11      7.39 o 
   1   6   8      186.42      189.07      5.59 o 
   2   6   8       93.85       85.14      3.51 o 
   3   6   8      133.15      140.07      4.66 o 
   4   6   8       29.98       23.74      2.16 o 
   5   6   8       11.79       18.03      1.97 o 
   6   6   8        5.82        4.65      1.49 o 
   7   6   8      164.68      197.55      7.89 o 
   8   6   8        0.02        0.00      2.06 o 
   1   7   8       73.75       77.52      5.68 o 
   2   7   8        1.03        1.45      1.59 o 
   3   7   8       40.23       47.71      3.02 o 
   4   7   8       16.08       20.97      2.23 o 
   5   7   8        1.25        3.99      1.94 o 
   6   7   8        7.52       11.44      2.25 o 
   0   8   8        0.71        0.00      2.77 o 
   1   8   8        4.30        3.35      2.03 o 
   2   8   8        0.41        0.00      1.92 o 
   3   8   8        5.28       10.95      2.48 o 
   4   8   8        2.05        0.42      1.79 o 
   1   1   9     1436.49     1501.89     27.03 o 
   2   1   9      217.58      224.43      2.69 o 
   3   1   9      936.27     1006.22     23.10 o 
   4   1   9      716.74      729.42     14.57 o 
   5   1   9        0.02        0.00      0.72 o 
   6   1   9      234.63      248.61      6.94 o 
   7   1   9      103.80       98.47      2.57 o 
   8   1   9      124.43      124.84      2.76 o 
   9   1   9       50.57       48.40      2.38 o 
  10   1   9       16.83       15.88      1.40 o 
  11   1   9       43.13       48.07      5.43 o 
   0   2   9      906.10      899.84     21.76 o 
   1   2   9      930.34     1005.11     17.30 o 
   2   2   9        1.48        7.08      0.84 o 
   3   2   9      314.08      354.94      4.62 o 
   4   2   9        2.06        1.21      0.45 o 
   5   2   9       51.65       55.00      1.57 o 
   6   2   9      137.40      140.89      3.73 o 
   7   2   9      391.27      364.18     11.30 o 
   8   2   9        0.00        0.87      0.85 o 
   9   2   9      106.24       95.58      5.31 o 
  10   2   9        0.47        0.27      2.24 o 
  11   2   9        1.59        3.36      3.23 o 
   1   3   9      198.39      209.70      3.68 o 
   2   3   9      180.80      182.42      3.35 o 
   3   3   9      663.73      683.38     12.39 o 
   4   3   9      494.60      503.73      8.97 o 
   5   3   9       71.20       65.11      1.89 o 
   6   3   9      101.01       96.09      3.59 o 
   7   3   9      199.17      199.06      5.95 o 
   8   3   9      114.52      117.13      6.02 o 
   9   3   9       31.00       20.85      3.07 o 
  10   3   9       21.27       23.17      3.68 o 
   0   4   9       32.23       37.24      2.39 o 
   1   4   9        6.25       10.16      1.04 o 
   2   4   9        0.68        0.09      0.81 o 
   3   4   9       46.72       54.99      2.37 o 
   4   4   9        0.92        0.72      0.98 o 
   5   4   9       67.43       59.12      2.89 o 
   6   4   9        0.38        0.43      0.87 o 
   7   4   9        3.60        0.98      1.12 o 
   8   4   9       21.03       22.03      2.98 o 
   9   4   9       33.95       35.93      4.31 o 
  10   4   9        2.36        6.04      3.23 o 
   1   5   9      303.93      315.34      7.65 o 
   2   5   9      303.91      312.87      8.38 o 
   3   5   9      277.29      272.68      6.91 o 
   4   5   9        5.36        4.04      1.19 o 
   5   5   9       39.38       40.32      2.64 o 
   6   5   9       93.64      109.13      4.95 o 
   7   5   9      101.34       92.19      4.99 o 
   8   5   9       84.88       81.33      5.50 o 
   9   5   9       39.23       34.29      4.03 o 
   0   6   9      729.55      700.80     25.77 o 
   1   6   9       28.95       28.24      2.33 o 
   2   6   9      196.63      200.58      6.23 o 
   3   6   9        5.36        3.18      1.49 o 
   4   6   9       42.57       33.33      2.33 o 
   5   6   9        0.29        0.44      1.31 o 
   6   6   9        0.24        0.00      1.20 o 
   7   6   9       11.56        9.32      2.09 o 
   8   6   9      114.48      129.53      9.77 o 
   1   7   9       81.30       85.09      4.05 o 
   2   7   9        1.62        4.40      1.87 o 
   3   7   9       15.84       17.02      2.28 o 
   4   7   9       46.42       49.08      3.17 o 
   5   7   9        2.74        1.90      1.56 o 
   6   7   9       10.14        7.49      2.18 o 
   0   8   9       76.16       79.47      6.13 o 
   1   8   9       18.55       16.18      2.41 o 
   2   8   9        8.97        7.34      2.25 o 
   3   8   9       20.07       16.45      2.72 o 
   0   0  10      372.01      327.87      7.72 o 
   1   0  10      382.89      394.68      6.25 o 
   2   0  10     1659.32     1626.51     46.95 o 
   3   0  10       90.28      100.83      4.76 o 
   4   0  10      143.37      132.21      9.55 o 
   5   0  10        0.11        0.42      1.17 o 
   6   0  10        6.11        1.16      2.84 o 
   7   0  10       13.74       10.49      0.80 o 
   8   0  10        3.66        2.56      0.92 o 
   9   0  10       29.67       29.36      1.60 o 
  10   0  10       14.52       21.28      5.52 o 
  11   0  10        8.59       10.64      5.26 o 
   1   1  10      566.57      592.99      8.64 o 
   2   1  10      930.71      974.33     15.32 o 
   3   1  10      205.33      228.03      4.61 o 
   4   1  10       20.39       26.28      1.90 o 
   5   1  10        5.12        3.56      1.01 o 
   6   1  10      268.47      252.37      6.75 o 
   7   1  10        4.03        3.33      1.24 o 
   8   1  10      208.29      199.67     10.31 o 
   9   1  10       20.72       15.36      1.93 o 
  10   1  10        0.00        0.56      1.12 o 
  11   1  10       42.32       59.26      7.93 o 
   0   2  10       10.41        6.10      0.95 o 
   1   2  10      607.23      597.89      9.15 o 
   2   2  10        9.15       11.61      0.60 o 
   3   2  10      733.57      746.27     11.10 o 
   4   2  10       45.56       46.66      1.84 o 
   5   2  10       79.48       68.12      3.68 o 
   6   2  10        0.50        2.26      1.25 o 
   7   2  10      213.82      217.20      8.55 o 
   8   2  10       41.45       41.30      1.99 o 
   9   2  10       15.60        9.23      2.09 o 
  10   2  10        1.34        2.85      1.81 o 
   1   3  10        0.00        1.22      0.70 o 
   2   3  10       78.55       71.78      1.75 o 
   3   3  10      479.13      476.41      8.56 o 
   4   3  10       58.26       52.37      1.47 o 
   5   3  10        9.77        9.18      1.16 o 
   6   3  10       48.27       47.23      2.16 o 
   7   3  10        3.26        1.83      1.14 o 
   8   3  10       91.12       84.52      5.13 o 
   9   3  10       32.09       27.61      3.93 o 
  10   3  10       20.22       24.00      3.98 o 
   0   4  10       14.59       10.88      1.55 o 
   1   4  10       19.93       18.05      1.26 o 
   2   4  10      232.89      233.99      5.04 o 
   3   4  10     1167.25     1183.66     30.19 o 
   4   4  10      215.95      213.35      5.14 o 
   5   4  10     2094.54     2199.58     61.72 o 
   6   4  10      173.45      171.17      4.75 o 
   7   4  10      523.81      540.62     15.72 o 
   8   4  10       30.20       22.59      2.18 o 
   9   4  10        9.70        7.84      2.99 o 
   1   5  10      566.77      530.42     12.82 o 
   2   5  10        7.11        7.70      1.28 o 
   3   5  10      223.80      209.87      5.82 o 
   4   5  10       30.42       30.42      2.06 o 
   5   5  10        4.40        2.98      1.00 o 
   6   5  10       10.18        7.25      1.17 o 
   7   5  10       13.97       19.68      2.10 o 
   8   5  10        0.84        0.00      1.63 o 
   0   6  10      312.08      324.92     12.01 o 
   1   6  10       10.59        9.93      1.57 o 
   2   6  10       25.79       22.60      2.06 o 
   3   6  10       16.90       19.23      2.11 o 
   4   6  10        0.32        0.86      1.34 o 
   5   6  10      181.78      192.29      6.63 o 
   6   6  10       46.42       41.34      3.86 o 
   7   6  10       10.97        9.10      2.04 o 
   1   7  10        9.31        6.44      1.78 o 
   2   7  10        0.26        0.00      1.65 o 
   3   7  10       10.76       12.11      2.08 o 
   4   7  10        8.73        7.19      2.06 o 
   5   7  10        2.83        4.65      1.76 o 
   6   7  10        0.04        0.70      1.92 o 
   0   8  10       21.86       21.10      3.72 o 
   1   8  10        4.24        2.28      1.86 o 
   2   8  10       26.18       38.88      3.49 o 
   3   8  10        6.49        7.76      2.15 o 
   1   1  11      141.15      138.10      2.48 o 
   2   1  11      223.14      219.03      3.18 o 
   3   1  11       38.13       35.21      1.22 o 
   4   1  11      127.07      113.82      3.00 o 
   5   1  11        1.22        3.43      1.36 o 
   6   1  11       75.13       72.61      1.71 o 
   7   1  11       37.94       33.71      3.40 o 
   8   1  11       99.28       98.87      4.87 o 
   9   1  11       48.67       44.56      2.29 o 
  10   1  11       20.12       13.82      3.80 o 
   0   2  11      236.27      289.37      6.29 o 
   1   2  11       15.24       16.85      0.99 o 
   2   2  11        0.11        1.79      0.56 o 
   3   2  11       23.68       25.32      0.99 o 
   4   2  11      116.79      112.67      2.94 o 
   5   2  11      170.76      175.89      4.47 o 
   6   2  11        9.11        8.85      1.10 o 
   7   2  11      109.80      110.82      5.79 o 
   8   2  11        3.48        2.86      1.13 o 
   9   2  11        0.00        1.07      1.87 o 
  10   2  11       37.26       29.09      5.36 o 
   1   3  11      543.05      552.59     10.91 o 
   2   3  11       16.84       21.72      1.17 o 
   3   3  11       29.31       35.27      1.23 o 
   4   3  11      919.49      912.80     16.45 o 
   5   3  11       27.44       27.03      1.84 o 
   6   3  11      495.90      517.20     16.32 o 
   7   3  11        0.02        0.37      0.77 o 
   8   3  11       10.29        9.55      3.35 o 
   9   3  11       37.94       40.56      3.13 o 
  10   3  11       24.36       32.34      5.47 o 
   0   4  11       58.16       68.76      3.38 o 
   1   4  11        1.61        3.10      0.97 o 
   2   4  11      460.00      477.19      9.97 o 
   3   4  11      562.63      537.81     11.97 o 
   4   4  11      154.98      167.93      4.11 o 
   5   4  11      761.54      817.69     17.48 o 
   6   4  11       35.94       35.25      1.78 o 
   7   4  11       59.38       55.44      3.28 o 
   8   4  11        3.53        3.84      1.60 o 
   9   4  11       39.23       41.28      4.01 o 
   1   5  11      208.19      227.00      5.66 o 
   2   5  11        4.66        6.70      1.41 o 
   3   5  11       52.47       50.62      2.56 o 
   4   5  11      523.86      544.68     13.85 o 
   5   5  11       65.37       67.25      3.09 o 
   6   5  11      401.72      381.87      8.52 o 
   7   5  11        6.97        8.15      1.74 o 
   8   5  11        0.17        0.36      1.39 o 
   0   6  11      343.70      315.20     12.60 o 
   1   6  11        5.40        5.27      1.45 o 
   2   6  11      132.13      124.30      4.56 o 
   3   6  11      207.82      214.30      7.10 o 
   4   6  11       11.30       11.54      1.94 o 
   5   6  11      402.17      415.07     11.56 o 
   6   6  11        2.79        2.83      1.51 o 
   7   6  11       18.34       11.62      2.19 o 
   1   7  11        9.31        9.51      1.90 o 
   2   7  11       21.80       21.05      2.21 o 
   3   7  11      114.16      123.06      5.34 o 
   4   7  11       56.08       57.37      3.71 o 
   5   7  11        0.29        0.00      1.63 o 
   0   8  11       16.41       21.94      3.73 o 
   1   8  11        0.08        2.61      1.91 o 
   2   8  11        4.12        4.48      2.10 o 
   0   0  12       52.97       51.14      4.54 o 
   1   0  12      812.31      841.69     17.33 o 
   2   0  12       72.85       60.73      1.83 o 
   3   0  12     1530.13     1497.52     35.49 o 
   4   0  12       58.07       55.48      8.22 o 
   5   0  12      655.47      666.64     29.85 o 
   6   0  12        0.46        1.90      3.57 o 
   7   0  12      468.17      444.45     46.09 o 
   8   0  12      154.90      156.78     18.22 o 
   9   0  12      174.18      176.28     17.53 o 
  10   0  12        4.97        3.28      3.77 o 
   1   1  12       19.85       10.80      1.00 o 
   2   1  12       30.12       25.64      0.98 o 
   3   1  12        7.40        6.96      0.97 o 
   4   1  12       11.71       10.20      1.47 o 
   5   1  12        0.02        0.00      0.89 o 
   6   1  12      172.69      167.34      7.42 o 
   7   1  12        0.22        2.26      1.69 o 
   8   1  12       17.73       17.04      2.38 o 
   9   1  12        0.12        0.00      1.29 o 
  10   1  12        0.72        0.00      2.66 o 
   0   2  12        3.08       10.28      1.06 o 
   1   2  12       12.50       15.09      0.79 o 
   2   2  12      567.61      584.07     10.70 o 
   3   2  12      291.16      276.38      4.18 o 
   4   2  12      136.48      148.73      3.79 o 
   5   2  12      375.75      390.68      9.05 o 
   6   2  12      291.69      297.94      7.40 o 
   7   2  12       26.87       22.87      2.34 o 
   8   2  12       47.02       41.45      2.47 o 
   9   2  12        0.24        2.18      1.57 o 
  10   2  12        9.30        2.08      3.41 o 
   1   3  12      197.53      200.80      4.25 o 
   2   3  12        0.32        3.05      0.81 o 
   3   3  12      100.11      109.04      2.20 o 
   4   3  12     1161.09     1125.35     22.09 o 
   5   3  12       20.11       20.23      1.12 o 
   6   3  12      363.03      349.25     15.41 o 
   7   3  12        0.00        1.40      1.68 o 
   8   3  12        0.01        0.84      1.94 o 
   9   3  12        9.44        6.18      1.87 o 
   0   4  12       70.36       82.67      3.52 o 
   1   4  12        0.07        0.32      0.92 o 
   2   4  12       75.72       70.83      2.56 o 
   3   4  12        2.09        2.52      0.92 o 
   4   4  12      241.32      216.69      4.84 o 
   5   4  12        3.56        3.39      1.10 o 
   6   4  12        3.50        1.30      1.12 o 
   7   4  12        9.79       14.42      1.92 o 
   8   4  12        1.34        0.37      1.71 o 
   9   4  12       16.98       12.47      3.20 o 
   1   5  12      317.52      301.06      7.62 o 
   2   5  12        3.94        6.02      1.44 o 
   3   5  12      210.46      203.28      5.34 o 
   4   5  12        2.13        3.78      1.34 o 
   5   5  12        7.99        8.10      1.20 o 
   6   5  12       12.12       13.19      1.79 o 
   7   5  12       22.78       18.54      1.93 o 
   8   5  12        0.03        0.00      2.14 o 
   0   6  12       15.48       12.16      2.66 o 
   1   6  12        8.13        7.69      1.67 o 
   2   6  12       38.24       38.25      2.65 o 
   3   6  12       40.12       43.62      2.73 o 
   4   6  12       76.21       74.68      3.42 o 
   5   6  12       69.84       64.95      3.99 o 
   6   6  12       52.39       52.21      3.35 o 
   7   6  12       34.79       28.58      3.26 o 
   1   7  12        8.79       11.09      2.12 o 
   2   7  12       22.22       23.03      2.41 o 
   3   7  12        1.25        1.41      1.74 o 
   4   7  12        0.33        2.19      1.68 o 
   5   7  12        2.38        2.77      1.78 o 
   1   1  13        0.01        1.09      0.69 o 
   2   1  13      148.49      162.35      2.97 o 
   3   1  13       90.95       85.51      2.82 o 
   4   1  13      166.28      183.93      4.92 o 
   5   1  13        4.30        4.88      1.79 o 
   6   1  13      149.39      138.07      4.91 o 
   7   1  13      145.97      143.88      6.28 o 
   8   1  13       86.94       80.44      3.55 o 
   9   1  13       12.64       10.70      3.50 o 
  10   1  13       12.16       20.12      3.88 o 
   0   2  13      552.21      620.02     13.53 o 
   1   2  13      103.02      100.29      2.32 o 
   2   2  13       23.92       36.36      1.48 o 
   3   2  13       46.88       38.61      1.63 o 
   4   2  13       10.60        7.79      1.05 o 
   5   2  13       19.20       14.27      2.06 o 
   6   2  13       25.54       24.34      3.48 o 
   7   2  13       24.89       21.93      1.88 o 
   8   2  13        2.54        5.40      2.03 o 
   9   2  13        3.69        3.58      2.07 o 
  10   2  13       30.74       32.62      5.12 o 
   1   3  13        4.25        8.02      0.94 o 
   2   3  13      139.95      148.92      3.22 o 
   3   3  13      344.40      368.80      6.39 o 
   4   3  13       24.41       18.60      1.43 o 
   5   3  13       40.90       43.55      1.96 o 
   6   3  13       18.42       20.55      2.14 o 
   7   3  13       47.73       53.43      3.08 o 
   8   3  13       30.99       25.55      4.56 o 
   9   3  13        0.64        0.00      3.04 o 
   0   4  13     1147.89     1179.34     42.80 o 
   1   4  13       45.97       53.37      2.17 o 
   2   4  13      367.52      373.96      8.38 o 
   3   4  13      113.22      108.89      3.28 o 
   4   4  13       59.60       57.64      2.11 o 
   5   4  13      251.36      263.94      6.17 o 
   6   4  13       12.20        7.42      1.28 o 
   7   4  13        9.78        6.75      1.18 o 
   8   4  13       63.00       65.92      5.08 o 
   1   5  13      230.34      228.49      6.76 o 
   2   5  13       50.79       45.34      2.34 o 
   3   5  13       82.61       72.45      2.90 o 
   4   5  13       85.28       86.98      3.43 o 
   5   5  13      103.61      101.06      2.93 o 
   6   5  13       34.95       21.77      2.34 o 
   7   5  13        6.79        7.89      2.53 o 
   8   5  13       65.24       90.32      5.91 o 
   0   6  13       31.81       34.77      4.05 o 
   1   6  13       18.79       17.76      1.99 o 
   2   6  13        0.03        1.72      1.38 o 
   3   6  13        6.07        7.25      1.77 o 
   4   6  13        8.48        9.56      2.21 o 
   5   6  13       18.39       15.22      1.89 o 
   6   6  13        0.05        0.00      1.52 o 
   1   7  13        0.95        3.36      1.78 o 
   2   7  13       28.21       21.83      2.41 o 
   3   7  13      107.51      118.07      5.50 o 
   4   7  13        0.54        0.00      1.67 o 
   0   0  14      246.85      270.16      9.38 o 
   1   0  14        1.66        1.64      0.71 o 
   2   0  14      327.62      316.40     14.52 o 
   3   0  14      258.98      280.39      6.43 o 
   4   0  14       59.46       63.43      3.01 o 
   5   0  14      658.01      634.45     64.48 o 
   6   0  14       24.91       21.69      5.15 o 
   7   0  14      307.50      286.17     27.08 o 
   8   0  14       15.06        8.84      4.46 o 
   9   0  14       33.99       51.28     11.00 o 
  10   0  14       30.63       35.83      7.60 o 
   1   1  14      138.57      136.74      3.09 o 
   2   1  14      642.32      652.99     12.22 o 
   3   1  14      119.46      110.80      3.72 o 
   4   1  14        7.67        9.60      1.39 o 
   5   1  14       13.47       16.96      2.28 o 
   6   1  14       76.28       80.24      3.73 o 
   7   1  14        0.30        2.28      1.42 o 
   8   1  14       80.41       79.99      3.83 o 
   9   1  14        2.92        0.80      2.68 o 
  10   1  14        9.00       11.15      3.70 o 
   0   2  14       21.20       13.89      1.69 o 
   1   2  14       76.00       89.08      2.36 o 
   2   2  14       83.99       91.12      3.48 o 
   3   2  14       62.43       56.97      2.17 o 
   4   2  14       34.67       43.11      2.51 o 
   5   2  14      414.58      406.08     10.00 o 
   6   2  14       30.36       28.25      1.85 o 
   7   2  14       13.48       11.90      1.56 o 
   8   2  14        9.70        9.14      2.07 o 
   9   2  14        0.62        0.00      3.77 o 
   1   3  14      475.39      481.33      8.82 o 
   2   3  14       17.71       18.51      1.19 o 
   3   3  14       32.11       31.90      1.43 o 
   4   3  14      133.28      134.81      2.51 o 
   5   3  14       13.20       10.87      2.11 o 
   6   3  14      131.67      136.36      4.82 o 
   7   3  14       14.67       17.11      1.57 o 
   8   3  14        0.55        0.00      1.45 o 
   9   3  14       70.76       76.42      5.76 o 
   0   4  14      887.88      840.74     27.03 o 
   1   4  14        8.39        7.00      1.25 o 
   2   4  14      146.43      138.04      3.92 o 
   3   4  14        8.26       11.58      1.43 o 
   4   4  14        0.40        2.03      0.79 o 
   5   4  14      121.42      124.99      3.98 o 
   6   4  14       35.07       24.56      2.33 o 
   7   4  14        0.51        2.91      1.53 o 
   8   4  14       26.40       27.69      2.97 o 
   1   5  14       30.85       40.53      2.28 o 
   2   5  14       89.87       86.92      3.31 o 
   3   5  14        0.76        0.08      1.16 o 
   4   5  14      239.79      240.19      7.88 o 
   5   5  14        8.80        5.33      0.87 o 
   6   5  14      217.91      212.82      6.31 o 
   7   5  14        4.54        4.56      2.28 o 
   0   6  14       51.61       43.29      4.39 o 
   1   6  14        4.06        2.51      1.65 o 
   2   6  14        0.70        0.00      1.56 o 
   3   6  14       21.65       24.79      2.29 o 
   4   6  14        0.54        1.13      1.67 o 
   5   6  14      160.90      165.73      6.22 o 
   6   6  14       11.45        8.17      1.99 o 
   1   7  14        5.66        4.42      2.09 o 
   2   7  14       13.34       13.83      2.25 o 
   3   7  14       12.63       13.64      2.18 o 
   1   1  15      235.95      228.97      4.03 o 
   2   1  15        3.81        3.99      0.69 o 
   3   1  15      553.98      533.93     10.84 o 
   4   1  15      385.49      384.89      8.73 o 
   5   1  15        3.62        3.52      1.58 o 
   6   1  15      284.09      277.16     11.57 o 
   7   1  15       72.64       68.76      4.69 o 
   8   1  15       10.94       14.83      3.54 o 
   9   1  15       25.39       13.05      3.61 o 
   0   2  15        5.75        7.21      1.77 o 
   1   2  15       25.15       27.39      2.27 o 
   2   2  15      111.96      118.14      2.90 o 
   3   2  15      134.66      119.27      6.72 o 
   4   2  15      123.41      131.93      4.17 o 
   5   2  15      263.90      275.09      8.03 o 
   6   2  15       35.56       35.55      1.60 o 
   7   2  15        8.67        3.88      2.17 o 
   8   2  15        1.66        0.00      1.91 o 
   9   2  15        4.67        8.63      3.81 o 
   1   3  15      144.02      131.08      3.18 o 
   2   3  15      128.07      120.71      2.85 o 
   3   3  15       16.69       15.20      1.13 o 
   4   3  15      613.32      627.58     11.58 o 
   5   3  15        0.07        1.50      1.56 o 
   6   3  15      214.50      230.51      8.44 o 
   7   3  15       27.32       19.50      3.44 o 
   8   3  15       47.76       51.07      6.06 o 
   0   4  15      619.73      714.25     22.81 o 
   1   4  15        1.24        1.34      1.12 o 
   2   4  15      214.67      235.16      5.72 o 
   3   4  15       19.15       20.59      1.28 o 
   4   4  15       70.48       70.89      3.33 o 
   5   4  15       15.49       16.39      1.45 o 
   6   4  15        3.64        2.98      1.73 o 
   7   4  15        5.21        3.42      2.02 o 
   8   4  15       21.99       21.99      3.84 o 
   1   5  15      294.15      260.85      7.42 o 
   2   5  15        2.82        5.86      1.53 o 
   3   5  15       38.99       44.95      2.42 o 
   4   5  15      139.87      136.55      5.19 o 
   5   5  15       13.42       10.07      1.63 o 
   6   5  15       35.06       32.52      3.29 o 
   7   5  15        1.35        0.66      2.15 o 
   0   6  15       35.44       37.39      4.27 o 
   1   6  15       56.27       58.58      3.55 o 
   2   6  15       29.63       32.71      2.54 o 
   3   6  15       33.03       31.48      2.86 o 
   4   6  15       24.68       23.23      2.77 o 
   5   6  15       16.55       11.36      2.16 o 
   1   7  15       33.83       30.44      3.33 o 
   2   7  15        4.10        4.41      1.95 o 
   0   0  16        2.67        5.34      1.47 o 
   1   0  16      147.18      145.89      3.85 o 
   2   0  16     1087.85     1092.74     28.56 o 
   3   0  16      235.39      233.88      5.36 o 
   4   0  16      524.46      530.79     40.95 o 
   5   0  16      205.99      247.44     25.93 o 
   6   0  16      240.44      251.82     17.12 o 
   7   0  16      307.36      366.48     30.35 o 
   8   0  16       76.48       87.94     17.53 o 
   9   0  16       55.24       75.57     10.59 o 
   1   1  16      298.70      299.10      5.36 o 
   2   1  16      413.34      405.73      8.13 o 
   3   1  16      477.81      482.05      7.49 o 
   4   1  16      870.10      863.48     21.26 o 
   5   1  16        5.20        6.49      1.99 o 
   6   1  16      301.18      302.17     11.44 o 
   7   1  16       42.18       50.43      3.34 o 
   8   1  16      127.33      117.56     10.87 o 
   9   1  16        2.79        6.28      3.31 o 
   0   2  16      138.79      138.67      5.15 o 
   1   2  16       10.44       10.08      1.23 o 
   2   2  16      238.07      247.85      6.99 o 
   3   2  16      179.95      174.87      3.00 o 
   4   2  16       85.87       80.95      3.06 o 
   5   2  16      141.80      143.00      3.86 o 
   6   2  16       46.82       43.57      2.82 o 
   7   2  16       27.15       28.05      3.11 o 
   8   2  16       71.94       74.27      4.88 o 
   9   2  16       45.50       42.25      7.17 o 
   1   3  16        0.03        0.00      0.86 o 
   2   3  16        8.04        6.31      0.97 o 
   3   3  16       11.94        7.86      1.16 o 
   4   3  16       58.95       59.41      2.05 o 
   5   3  16       41.32       32.21      2.18 o 
   6   3  16       23.19       20.49      3.33 o 
   7   3  16       14.44       11.32      2.95 o 
   8   3  16        0.02        0.00      2.14 o 
   0   4  16      231.11      220.16      8.28 o 
   1   4  16       56.34       55.27      2.53 o 
   2   4  16       97.39       95.21      3.12 o 
   3   4  16        0.63        0.93      1.03 o 
   4   4  16       11.31        7.99      0.98 o 
   5   4  16       85.50       73.78      2.63 o 
   6   4  16        1.09        0.00      1.47 o 
   7   4  16        4.91        3.92      2.07 o 
   1   5  16       23.53       26.97      2.15 o 
   2   5  16       18.40       15.47      1.76 o 
   3   5  16       19.53       21.56      2.18 o 
   4   5  16        0.76        1.91      1.29 o 
   5   5  16        1.41        1.93      1.33 o 
   6   5  16        0.13        0.00      2.05 o 
   0   6  16       10.54       10.62      2.79 o 
   1   6  16       23.50       22.27      2.54 o 
   2   6  16       20.96       22.30      2.23 o 
   3   6  16        0.25        0.00      1.53 o 
   4   6  16        6.57        3.34      1.91 o 
   1   7  16        1.42        1.06      1.87 o 
   1   1  17      473.93      468.63      8.21 o 
   2   1  17      562.52      573.35     11.49 o 
   3   1  17      459.01      451.24      9.32 o 
   4   1  17        4.84        2.27      1.23 o 
   5   1  17        0.02        0.76      2.10 o 
   6   1  17       31.74       42.38      6.28 o 
   7   1  17       76.05       71.59      4.39 o 
   8   1  17      166.98      199.06     11.92 o 
   0   2  17      112.49      111.81      4.69 o 
   1   2  17       17.07       15.87      1.47 o 
   2   2  17      107.87      114.71      3.65 o 
   3   2  17       73.87       71.46      1.87 o 
   4   2  17        1.50        1.74      1.39 o 
   5   2  17        8.87        4.67      1.15 o 
   6   2  17        5.89        6.46      2.57 o 
   7   2  17       19.00       16.77      3.55 o 
   8   2  17       10.60        7.92      3.44 o 
   1   3  17       54.16       51.78      2.79 o 
   2   3  17        0.18        0.78      1.17 o 
   3   3  17      112.10      101.80      3.64 o 
   4   3  17        0.87        0.70      0.81 o 
   5   3  17        0.01        0.00      1.91 o 
   6   3  17       11.38        6.90      2.36 o 
   7   3  17       10.52       13.87      3.63 o 
   8   3  17       18.00       14.55      3.30 o 
   0   4  17       86.98       87.43      4.08 o 
   1   4  17       24.31       21.26      1.67 o 
   2   4  17        2.46        3.92      1.20 o 
   3   4  17        3.90        3.33      1.09 o 
   4   4  17       18.20       18.01      1.48 o 
   5   4  17        0.91        2.34      1.50 o 
   6   4  17       47.65       48.96      4.27 o 
   7   4  17        7.78        6.05      2.92 o 
   1   5  17      158.61      167.95      5.88 o 
   2   5  17        4.21        2.34      1.34 o 
   3   5  17       17.57       18.64      1.68 o 
   4   5  17      136.89      132.97      4.84 o 
   5   5  17        1.08        3.32      2.22 o 
   6   5  17       31.63       25.43      3.29 o 
   0   6  17       25.61       17.28      4.07 o 
   1   6  17       24.43       23.99      2.49 o 
   2   6  17       44.87       50.67      3.02 o 
   3   6  17        7.56        9.07      2.04 o 
   4   6  17       14.50       21.98      2.88 o 
   0   0  18      677.71      708.46     26.09 o 
   1   0  18      436.87      467.14     13.85 o 
   2   0  18       68.97       66.52      2.39 o 
   3   0  18       91.52      100.75      7.72 o 
   4   0  18       47.47       54.53      7.70 o 
   5   0  18       13.98       13.49      3.63 o 
   6   0  18        5.96        5.34      3.38 o 
   7   0  18      216.56      249.06     17.72 o 
   8   0  18       10.16       15.04      5.05 o 
   1   1  18        1.88        1.96      0.76 o 
   2   1  18        4.18        3.17      0.71 o 
   3   1  18       41.59       38.85      1.20 o 
   4   1  18       15.28       10.96      1.35 o 
   5   1  18        3.37        0.07      1.90 o 
   6   1  18        7.46        5.03      1.89 o 
   7   1  18       49.45       47.44      5.27 o 
   8   1  18        0.01        2.54      2.98 o 
   0   2  18       88.93       84.61      4.14 o 
   1   2  18        1.60        0.86      1.01 o 
   2   2  18        3.56        1.79      0.99 o 
   3   2  18        1.89        1.68      0.82 o 
   4   2  18        6.47        4.95      1.61 o 
   5   2  18       15.80        7.60      1.69 o 
   6   2  18       68.55       94.21      6.22 o 
   7   2  18        7.90        5.97      2.82 o 
   8   2  18        3.22        1.37      3.41 o 
   1   3  18      411.37      396.77      9.83 o 
   2   3  18        0.26        0.99      1.00 o 
   3   3  18        4.90        2.68      0.90 o 
   4   3  18        3.06        2.98      1.15 o 
   5   3  18       38.89       37.77      2.53 o 
   6   3  18        6.32        5.45      2.25 o 
   7   3  18        2.79        1.77      2.38 o 
   0   4  18      109.14       98.03      4.88 o 
   1   4  18        0.70        0.46      1.06 o 
   2   4  18       22.16       19.43      1.76 o 
   3   4  18       18.64       19.07      1.51 o 
   4   4  18        0.06        0.36      0.93 o 
   5   4  18       21.15       19.51      2.34 o 
   6   4  18        0.76        2.17      1.46 o 
   1   5  18        6.42        7.19      1.67 o 
   2   5  18        0.12        1.06      1.30 o 
   3   5  18        8.47        7.16      1.27 o 
   4   5  18       19.01       24.76      3.16 o 
   5   5  18        0.21        1.07      1.91 o 
   0   6  18        3.19        1.18      2.11 o 
   1   6  18       33.20       31.20      3.22 o 
   2   6  18        2.49        2.35      1.63 o 
   3   6  18      204.72      222.92      8.92 o 
   1   1  19       19.50       21.74      1.40 o 
   2   1  19       23.76       21.67      1.23 o 
   3   1  19      179.46      168.03      6.76 o 
   4   1  19        0.20        0.44      0.86 o 
   5   1  19       11.77       14.76      2.23 o 
   6   1  19        9.00        9.76      2.38 o 
   7   1  19      112.24      124.53      8.80 o 
   0   2  19      100.19       88.47      4.11 o 
   1   2  19       47.69       49.83      2.22 o 
   2   2  19      286.91      283.17      6.41 o 
   3   2  19       71.87       69.44      3.42 o 
   4   2  19      139.92      146.63      9.51 o 
   5   2  19       14.14       11.46      1.62 o 
   6   2  19        0.24        2.20      2.14 o 
   7   2  19       49.67       51.52      5.87 o 
   1   3  19        0.48        0.68      1.34 o 
   2   3  19       57.01       57.84      2.68 o 
   3   3  19       25.74       24.63      2.22 o 
   4   3  19        6.29        6.71      1.08 o 
   5   3  19        0.48        0.02      1.67 o 
   6   3  19        9.02        7.54      2.62 o 
   7   3  19        0.85        0.00      2.48 o 
   0   4  19      164.11      154.51      6.16 o 
   1   4  19        0.01        1.29      1.16 o 
   2   4  19        7.00        7.14      1.51 o 
   3   4  19        6.86        6.08      1.32 o 
   4   4  19        1.17        2.34      1.94 o 
   5   4  19       15.17        5.55      1.89 o 
   6   4  19        1.49        0.00      2.32 o 
   1   5  19       20.16       20.03      2.15 o 
   2   5  19       14.94       11.86      1.74 o 
   3   5  19        8.05        3.39      1.29 o 
   4   5  19      161.86      202.96      9.78 o 
   0   6  19        9.72        5.15      2.69 o 
   0   0  20      820.82      829.47     33.48 o 
   1   0  20      164.81      166.87      6.17 o 
   2   0  20      661.23      674.00     18.36 o 
   3   0  20      346.50      328.20     12.46 o 
   4   0  20       52.95       60.58      6.07 o 
   5   0  20       38.51       30.40      6.54 o 
   6   0  20       90.91       95.29     14.80 o 
   7   0  20      121.14      145.22     17.36 o 
   1   1  20        6.91        6.74      1.03 o 
   2   1  20        0.15        0.00      0.80 o 
   3   1  20      202.61      194.21      5.13 o 
   4   1  20       35.95       41.14      3.55 o 
   5   1  20        2.01        1.06      2.13 o 
   6   1  20       13.91       15.25      3.35 o 
   7   1  20       12.17       12.15      3.41 o 
   0   2  20       13.50       12.28      2.41 o 
   1   2  20       82.15       80.92      2.90 o 
   2   2  20       15.32       15.16      1.59 o 
   3   2  20       37.24       38.66      1.93 o 
   4   2  20        2.51        2.33      1.34 o 
   5   2  20      322.07      343.58     17.97 o 
   6   2  20        2.81        3.32      2.23 o 
   7   2  20        2.29        0.00      3.04 o 
   1   3  20      331.47      323.73      9.99 o 
   2   3  20       14.10       12.82      1.49 o 
   3   3  20      171.75      165.98      5.05 o 
   4   3  20       24.14       26.65      3.33 o 
   5   3  20       26.12       29.57      3.62 o 
   6   3  20       33.18       38.84      4.51 o 
   0   4  20       31.04       28.04      3.18 o 
   1   4  20        0.00        0.69      1.42 o 
   2   4  20       33.24       39.30      2.64 o 
   3   4  20        9.99        9.65      1.60 o 
   4   4  20        6.20        8.69      2.41 o 
   5   4  20       19.92       19.35      2.47 o 
   1   5  20        3.74        4.64      1.60 o 
   2   5  20        1.64        1.87      1.41 o 
   3   5  20        0.75        3.91      2.02 o 
   1   1  21      428.04      444.14      9.36 o 
   2   1  21        9.78        6.66      1.41 o 
   3   1  21        0.63        1.50      0.65 o 
   4   1  21        7.14       12.22      2.55 o 
   5   1  21        0.05        1.83      2.55 o 
   6   1  21        4.87        5.67      3.17 o 
   0   2  21      646.66      662.08     36.64 o 
   1   2  21       19.91       20.56      2.14 o 
   2   2  21      606.23      623.25     16.05 o 
   3   2  21        5.49        6.36      1.00 o 
   4   2  21      102.68      104.75      3.68 o 
   5   2  21       90.98      100.33      8.02 o 
   6   2  21       14.68       16.43      4.74 o 
   1   3  21       12.80       11.48      1.75 o 
   2   3  21       12.26       13.44      1.47 o 
   3   3  21       10.12       12.93      1.87 o 
   4   3  21       69.56       72.07      4.66 o 
   5   3  21        4.13        5.59      2.59 o 
   0   4  21        2.80        0.00      1.98 o 
   1   4  21        3.04        2.27      1.56 o 
   2   4  21       18.95       16.56      2.41 o 
   3   4  21        2.14        2.88      2.27 o 
   4   4  21        0.83        2.80      1.94 o 
   1   5  21       20.94       16.30      2.07 o 
   0   0  22        5.56        2.92      2.15 o 
   1   0  22      118.73      115.18      5.32 o 
   2   0  22        4.57        6.05      1.86 o 
   3   0  22        6.97        6.43      2.09 o 
   4   0  22        3.69        5.82      3.91 o 
   5   0  22       45.41       60.31      7.38 o 
   6   0  22       26.00       24.88      5.75 o 
   1   1  22      217.42      225.06      5.47 o 
   2   1  22        0.22        0.00      0.85 o 
   3   1  22       57.85       57.79      4.04 o 
   4   1  22       75.37       87.71      5.74 o 
   5   1  22        6.60        7.44      2.97 o 
   0   2  22      730.09      769.30     26.75 o 
   1   2  22        9.71        9.55      1.35 o 
   2   2  22       72.65       76.66      2.85 o 
   3   2  22       74.59       80.23      5.17 o 
   4   2  22        0.65        0.00      2.06 o 
   5   2  22       39.73       43.71      5.26 o 
   1   3  22      134.17      142.16      5.34 o 
   2   3  22        0.52        0.63      1.21 o 
   3   3  22        0.01        2.30      1.91 o 
   4   3  22        5.26       13.10      3.14 o 
   0   4  22       10.21       12.13      2.70 o 
   1   4  22        5.77        6.34      2.19 o 
   2   4  22       12.01       16.47      2.16 o 
   1   1  23        1.52        0.00      1.06 o 
   2   1  23      197.94      207.44      5.84 o 
   3   1  23       44.95       47.14      5.11 o 
   4   1  23       10.19       11.32      3.13 o 
   5   1  23        4.41        2.52      2.66 o 
   0   2  23       66.30       73.54      4.37 o 
   1   2  23        1.54        0.67      1.17 o 
   2   2  23       39.04       43.49      2.82 o 
   3   2  23        0.25        0.00      1.63 o 
   4   2  23        8.14        7.98      2.59 o 
   1   3  23        0.06        0.15      1.28 o 
   2   3  23       62.47       66.78      4.59 o 
   3   3  23       57.18       75.09      5.02 o 
   0   0  24      216.63      202.27     14.34 o 
   1   0  24       39.62       33.76      4.15 o 
   2   0  24       22.44       26.39      4.88 o 
   3   0  24      121.69      142.87     12.46 o 
   4   0  24       44.49       49.38      7.75 o 
   1   1  24       97.02       90.12      3.38 o 
   2   1  24        0.84        2.81      1.37 o 
   3   1  24        0.31        0.00      2.72 o 
   0   2  24       31.64       32.86      3.06 o 
   1   2  24       12.38       11.65      1.43 o 
   2   2  24       11.57       12.89      1.82 o 
   3   2  24       35.86       29.42      3.72 o 
   1   1  25        2.12        4.54      1.40 o 
                                                 
